# Supplementary material for: A Pandemic-Scale Ancestral Recombination Graph for SARS-CoV-2
Source: bioRxiv. 2025 Nov 25:2023.06.08.544212. Preprint. [Version 3] doi: 10.1101/2023.06.08.544212 (PMC12642650; doi:10.1101/2023.06.08.544212)
Supplement: Supplement 2 [file media-2.zip]

Archive with 1 entries (1 files):
- S3-copy_patterns.html
